# Supplementary material for: Comparing the broth enrichment-multiplex lateral flow immunochromatographic assay with real time quantitative PCR for the rapid detection of carbapenemase-producing organisms in rectal swabs
Source: BMC Infect Dis. 2023 Jun 19;23:413. doi: 10.1186/s12879-023-08244-6 (PMC10278270; doi:10.1186/s12879-023-08244-6)
Supplement: Supplementary file 1 — Additional file 1. [file 12879_2023_8244_MOESM1_ESM.xls]

## Sheet: CPO Positive Group
No.	Bacterial Isolate	Colony Count (CFU/ml)	Inhibition Zone Diameter of Meropenem (mm)	Inhibition Zone Diameter of Imipenem (mm)	Inhibition Zone Diameter of Imipenem plus EDTA (mm)	Inhibition Zone Diameter of Imipenem plus PBA (mm)	Inhibition Zone Diameter of Imipenem plus EDTA and PBA (mm)	Carbapenemase gene	Combined Disc Test with PBA and EDTA	NG-Test Carba 5	GeneXpert Carba-R
1	K. pneumoniae	>10^4	6	6	6	16	16	blaKPC	Inhibited by PBA	KPC	KPC
2	K. pneumoniae	>10^4	6	6	6	18	18	blaKPC	Inhibited by PBA	KPC	KPC
3	E. coli	10^3-10^4	6	12	25	12	25	blaNDM	Inhibited by EDTA	NDM	NDM
4	E. coli	>10^4	6	14	22	14	22	blaNDM	Inhibited by EDTA	NDM	NDM
5	K. pneumoniae	10^3-10^4	6	6	6	16	16	blaKPC	Inhibited by PBA	Negative	KPC
6	K. oxytoca	>10^4	20	20	30	20	30	blaNDM	Inhibited by EDTA	NDM	NDM
7	K. pneumoniae	10^3-10^4	6	6	6	16	16	blaKPC	Inhibited by PBA	KPC	KPC
8	K. pneumoniae	>10^4	15	16	25	16	25	blaNDM+blaIMP	Inhibited by EDTA	NDM+IMP	NDM+IMP
9	K. pneumoniae	10^3-10^4	18	19	25	19	25	blaNDM+blaOXA48	Inhibited by EDTA	NDM+OXA48	NDM+OXA48
10	K. pneumoniae	>10^4	6	6	6	17	17	blaKPC	Inhibited by PBA	KPC	KPC
11	E. coli	10^3-10^4	15	16	23	16	23	blaNDM	Inhibited by EDTA	NDM	NDM
12	(1) E. cloacae (2) K. pneumoniae	(1) 10^3 (2) 500	13 17	15 18	25 27	15 17	25 27	(1) blaNDM (2) blaNDM	Inhibited by EDTA	NDM	KPC+NDM
13	E. coli	60	6	9	17	9	16	blaIMP	Inhibited by EDTA	IMP	IMP
14	E. coli	10^3	15	17	27	17	27	blaNDM	Inhibited by EDTA	NDM	NDM
15	K. pneumoniae	>10^4	6	6	6	14	14	blaKPC	Inhibited by PBA	KPC	KPC
16	K. pneumoniae	>10^4	6	6	6	17	17	blaKPC	Inhibited by PBA	KPC	KPC
17	K. pneumoniae	10^3-10^4	6	11	25	12	24	blaNDM	Inhibited by EDTA	NDM	NDM
18	E. coli	>10^4	6	6	27	6	27	blaNDM	Inhibited by EDTA	NDM	NDM
19	K. pneumoniae	>10^4	6	6	6	16	17	blaKPC	Inhibited by PBA	KPC	KPC
20	(1) E. coli (2) K. pneumoniae	(1) 10^3 (2) 10^3	6 16	12 17	23 27	7 15	24 26	(1) blaNDM (2) blaNDM	(1) Inhibited by EDTA (2) Inhibited by EDTA	NDM	NDM
21	K. pneumoniae	10^3-10^4	6	6	6	13	13	blaKPC	Inhibited by PBA	KPC	KPC
22	E. coli	10^3-10^4	13	14	25	14	25	blaNDM	Inhibited by EDTA	NDM	NDM
23	K. pneumoniae	>10^4	10	16	16	16	16	blaOXA48	Neither inhibited by PBA nor EDTA	OXA48	KPC+NDM+OXA48
24	(1) E. coli (2) K. pneumoniae	(1) >10^4 (2) 860	15 16	15 19	27 25	15 19	27 26	(1) blaNDM (2) blaNDM	(1) Inhibited by EDTA (2) Inhibited by EDTA	NDM	NDM
25	K. pneumoniae	730	17	17	27	16	27	blaNDM	Inhibited by EDTA	NDM	NDM
26	P. monteilii	>10^4	6	10	16	10	17	blaIMP	Inhibited by EDTA	IMP	IMP
27	K. pneumoniae	>10^4	6	6	6	12	12	blaKPC	Inhibited by PBA	KPC	KPC+NDM
28	K. pneumoniae	>10^4	6	6	6	9	9	blaKPC	Inhibited by PBA	KPC	KPC+NDM
29	K. pneumoniae	>10^4	6	6	6	16	16	blaKPC	Inhibited by PBA	KPC	KPC
30	E. coli	10^3-10^4	6	6	23	6	23	blaNDM	Inhibited by EDTA	NDM	NDM
31	E. coli	10^3-10^4	13	13	26	14	26	blaNDM	Inhibited by EDTA	NDM	NDM
32	K. pneumoniae	>10^4	6	6	6	6	12	blaKPC+blaNDM	Inhibited by PBA+EDTA	KPC+NDM	KPC+NDM
33	E. coli	>10^4	6	8	26	8	26	blaNDM	Inhibited by EDTA	NDM	NDM
34	K. pneumoniae	>10^4	6	6	6	16	16	blaKPC	Inhibited by PBA	KPC	KPC
35	K. pneumoniae	>10^4	13	15	24	15	23	blaNDM+blaIMP	Inhibited by EDTA	NDM+IMP	NDM+IMP
36	K. pneumoniae	>10^4	6	6	6	12	12	blaKPC	Inhibited by PBA	KPC	KPC+NDM
37	E. coli	90	12	18	25	18	25	blaNDM	Inhibited by EDTA	NDM	NDM
38	E. coli	140	12	13	25	12	26	blaNDM	Inhibited by EDTA	NDM	NDM
39	K. pneumoniae	>10^4	6	11	12	17	17	blaKPC	Inhibited by PBA	KPC	KPC+OXA48
40	K. oxytoca	10^3-10^4	17	17	23	17	24	blaIMP	Inhibited by EDTA	IMP	KPC+NDM+IMP
41	K. pneumoniae	>10^4	6	6	6	15	15	blaKPC	Inhibited by PBA	KPC	KPC+NDM
42	K. pneumoniae	>10^4	6	6	6	16	16	blaKPC	Inhibited by PBA	KPC	KPC
43	C. freundii	>10^4	11	14	26	11	27	blaNDM	Inhibited by EDTA	NDM	NDM
44	K. pneumoniae	>10^4	16	16	27	15	27	blaNDM	Inhibited by EDTA	NDM	NDM
45	E. coli	10^3-10^4	10	16	24	16	24	blaNDM	Inhibited by EDTA	NDM	NDM
46	K. pneumoniae	>10^4	6	6	6	12	12	blaKPC	Inhibited by PBA	KPC	KPC+NDM
47	K. pneumoniae	30	6	6	6	14	14	blaKPC	Inhibited by PBA	Negative	NDM
48	(1) E. coli (2) K. pneumoniae	(1) >10^4 (2) 250	9 12	13 12	25 12	13 12	25 12	(1) blaNDM+blaOXA48 (2) blaOXA48	(1) Inhibited by EDTA (2) Neither inhibited by PBA nor EDTA	NDM+OXA48	NDM+OXA48
49	E. coli	>10^4	6	8	25	8	25	blaNDM	Inhibited by EDTA	NDM	KPC+NDM
50	C. freundii	>10^4	12	14	25	13	26	blaNDM	Inhibited by EDTA	NDM	KPC+NDM
51	E. coli	10^3-10^4	12	13	25	13	27	blaNDM+blaOXA48	Inhibited by EDTA	NDM	KPC+NDM+OXA48
52	C. freundii	>10^4	20	18	27	19	28	blaNDM	Inhibited by EDTA	NDM	NDM
53	(1) K. pneumoniae (2) S. maltophilia	(1) >10^4 (2) >10^4	14 6	13 6	14 11	20 6	20 11	(1) blaKPC (2) Negative	(1) Inhibited by PBA (2) /	KPC	KPC
54	K. pneumoniae	>10^4	6	6	6	16	16	blaKPC	Inhibited by PBA	KPC	KPC+NDM
55	C. freundii	>10^4	11	13	27	13	27	blaNDM	Inhibited by EDTA	NDM	KPC+NDM
56	E. coli	>10^4	6	10	24	10	24	blaNDM	Inhibited by EDTA	NDM	NDM
57	K. pneumoniae	>10^4	6	6	6	14	14	blaKPC	Inhibited by PBA	KPC	KPC
58	K. oxytoca	>10^4	17	17	27	17	28	blaNDM	Inhibited by EDTA	NDM	KPC+NDM
59	K. pneumoniae	>10^4	6	6	6	16	16	blaKPC	Inhibited by PBA	KPC	KPC
60	(1) E. coli (2) K. pneumoniae	(1) >10^4 (2) >10^4	6 6	6 6	23 6	6 17	24 17	(1) blaNDM+blaOXA48 (2) blaKPC	(1) Inhibited by EDTA (2) Inhibited by PBA	NDM+OXA48	KPC+NDM+OXA48
61	E. coli	80	15	15	26	13	25	blaNDM	Inhibited by EDTA	Negative	Negative
62	K. pneumoniae	>10^4	6	6	6	16	16	blaKPC	Inhibited by PBA	KPC	KPC
63	(1) E. cloacae (2) A. caviae	(1) >10^4 (2) >10^4	11 15	13 18	26 26	14 18	26 26	(1) blaNDM (2) blaNDM	(1) Inhibited by EDTA (2) Inhibited by EDTA	NDM	NDM
64	A. baumannii	>10^4	6	6	12	6	12	blaVIM	Inhibited by EDTA	VIM	VIM
65	E. coli	400	6	6	23	6	23	blaNDM+blaOXA48	Inhibited by EDTA	NDM+OXA48	NDM+OXA48
66	E. coli	10^3-10^4	17	17	16	22	22	blaKPC	Inhibited by PBA	KPC	KPC
67	K. pneumoniae	>10^4	6	6	6	14	14	blaKPC	Inhibited by PBA	KPC	KPC
68	E. coli	>10^4	6	9	24	9	24	blaNDM	Inhibited by EDTA	NDM	NDM
69	K. oxytoca	>10^4	15	18	25	18	25	blaNDM	Inhibited by EDTA	NDM	NDM
70	E. cloacae	>10^4	17	17	25	17	25	blaNDM	Inhibited by EDTA	NDM	NDM
71	K. pneumoniae	>10^4	6	6	6	15	15	blaKPC	Inhibited by PBA	KPC	KPC
72	E. coli	10^3-10^4	15	18	27	18	28	blaNDM	Inhibited by EDTA	Negative	NDM
73	K. pneumoniae	>10^4	16	19	25	19	25	blaNDM	Inhibited by EDTA	NDM	NDM
74	K. pneumoniae	>10^4	6	6	6	15	15	blaKPC	Inhibited by PBA	KPC	KPC
75	K. pneumoniae	10^3-10^4	14	19	25	19	25	blaNDM	Inhibited by EDTA	NDM	NDM
76	(1) E. cloacae (2) A. baumannii	(1) >10^4 (2) >10^4	15 6	18 6	24 6	18 6	25 6	(1) blaNDM (2) Negative	(1) Inhibited by EDTA (2) /	NDM	NDM
77	K. pneumoniae	>10^4	6	6	6	14	14	blaKPC	Inhibited by PBA	KPC	KPC+IMP
78	E. coli	10^3-10^4	17	17	27	16	26	blaNDM	Inhibited by EDTA	NDM	NDM
79	(1) E. coli (2) K. pneumoniae	(1) >10^4 (2) 10^3-10^4	6 6	12 10	24 25	12 10	25 24	(1) blaNDM (2) blaNDM	(1) Inhibited by EDTA (2) Inhibited by EDTA	NDM	NDM
80	K. pneumoniae	>10^4	6	6	6	16	16	blaKPC	Inhibited by PBA	KPC	KPC
81	K. pneumoniae	>10^4	8	18	25	18	25	blaNDM	Inhibited by EDTA	NDM	NDM
82	K. pneumoniae	>10^4	6	6	6	15	15	blaKPC	Inhibited by PBA	KPC	KPC+NDM
83	E. coli	>10^4	10	13	23	13	23	blaNDM	Inhibited by EDTA	NDM	NDM
84	(1) E. coli (2) K. pneumoniae	(1) >10^4 (2) >10^4	6 17	6 19	29 19	6 19	29 19	(1) blaNDM+blaOXA48 (2) blaOXA48	(1) Inhibited by EDTA (2) Neither inhibited by PBA nor EDTA	NDM+OXA48	NDM+OXA48
85	K. pneumoniae	>10^4	6	6	6	16	16	blaKPC	Inhibited by PBA	KPC	KPC
86	K. pneumoniae	>10^4	6	6	6	12	12	blaKPC	Inhibited by PBA	KPC	KPC
87	(1) E. coli (2) K. pneumoniae	(1) >10^4 (2) >10^4	15 6	12 6	12 6	20 11	20 11	(1) blaKPC (2) blaKPC	(1) Inhibited by PBA (2) Inhibited by PBA	KPC	KPC
88	K. pneumoniae	10^3-10^4	6	6	6	17	17	blaKPC	Inhibited by PBA	KPC	KPC+NDM
89	E. coli	>10^4	11	15	25	15	25	blaNDM	Inhibited by EDTA	NDM	NDM
90	K. pneumoniae	>10^4	6	6	6	16	16	blaKPC	Inhibited by PBA	KPC	KPC
91	K. pneumoniae	>10^4	6	6	6	18	18	blaKPC	Inhibited by PBA	KPC	KPC
92	K. pneumoniae	>10^4	6	6	6	18	18	blaKPC	Inhibited by PBA	KPC	KPC
93	(1) E. coli (2) K. pneumoniae	(1) >10^4 (2) >10^4	6 10	10 15	23 25	10 15	23 25	(1) blaNDM (2) blaNDM	(1) Inhibited by EDTA (2) Inhibited by EDTA	NDM	NDM
94	E. coli	>10^4	14	14	23	14	23	blaNDM	Inhibited by EDTA	NDM	NDM
95	E. cloacae	10^3-10^4	6	9	25	9	25	blaNDM	Inhibited by EDTA	NDM	NDM+IMP
96	P. aeuginosa	>10^4	12	11	11	24	24	blaKPC	Inhibited by PBA	KPC	KPC
97	K. pneumoniae	>10^4	6	6	6	16	16	blaKPC	Inhibited by PBA	KPC	KPC
98	E. coli	>10^4	6	11	25	11	25	blaNDM	Inhibited by EDTA	NDM	NDM
99	K. oxytoca	>10^4	13	18	25	18	25	blaNDM	Inhibited by EDTA	NDM	NDM
100	P. aeuginosa	>10^4	12	12	12	24	24	blaKPC	Inhibited by PBA	KPC	KPC

## Sheet: CPO Negative Group
No.	Carbapenemase gene	NG-Test Carba 5	GeneXpert Carba-R
1	Negative	Negative	Negative
2	Negative	Negative	Negative
3	Negative	Negative	Negative
4	Negative	Negative	Negative
5	Negative	Negative	Negative
6	Negative	Negative	Negative
7	Negative	Negative	Negative
8	Negative	Negative	Negative
9	Negative	Negative	Negative
10	Negative	Negative	Negative
11	Negative	Negative	Negative
12	Negative	Negative	Negative
13	Negative	Negative	Negative
14	Negative	Negative	Negative
15	Negative	Negative	Negative
16	Negative	Negative	Negative
17	Negative	Negative	NDM
18	Negative	Negative	Negative
19	Negative	Negative	Negative
20	Negative	Negative	Negative
21	Negative	Negative	Negative
22	Negative	Negative	Negative
23	Negative	Negative	Negative
24	Negative	Negative	Negative
25	Negative	Negative	Negative
26	Negative	Negative	Negative
27	Negative	Negative	Negative
28	Negative	Negative	Negative
29	Negative	Negative	Negative
30	Negative	Negative	Negative
31	Negative	Negative	Negative
32	Negative	Negative	NDM
33	Negative	Negative	Negative
34	Negative	Negative	Negative
35	Negative	Negative	Negative
36	Negative	Negative	Negative
37	Negative	Negative	Negative
38	Negative	Negative	Negative
39	Negative	Negative	Negative
40	Negative	Negative	Negative
41	Negative	Negative	Negative
42	Negative	Negative	Negative
43	Negative	Negative	Negative
44	Negative	Negative	Negative
45	Negative	Negative	Negative
46	Negative	Negative	Negative
47	Negative	Negative	Negative
48	Negative	Negative	Negative
49	Negative	Negative	Negative
50	Negative	Negative	Negative
51	Negative	Negative	Negative
52	Negative	Negative	Negative
53	Negative	Negative	Negative
54	Negative	Negative	Negative
55	Negative	Negative	Negative
56	Negative	Negative	Negative
57	Negative	Negative	Negative
58	Negative	Negative	Negative
59	Negative	Negative	Negative
60	Negative	Negative	Negative
61	Negative	Negative	Negative
62	Negative	Negative	Negative
63	Negative	Negative	Negative
64	Negative	Negative	Negative
65	Negative	Negative	Negative
66	Negative	Negative	Negative
67	Negative	Negative	Negative
68	Negative	Negative	Negative
69	Negative	Negative	Negative
70	Negative	Negative	Negative
71	Negative	Negative	Negative
72	Negative	Negative	Negative
73	Negative	Negative	Negative
74	Negative	Negative	Negative
75	Negative	Negative	Negative
76	Negative	Negative	Negative
77	Negative	Negative	Negative
78	Negative	Negative	Negative
79	Negative	Negative	Negative
80	Negative	Negative	Negative
81	Negative	Negative	Negative
82	Negative	Negative	Negative
83	Negative	Negative	Negative
84	Negative	Negative	Negative
85	Negative	Negative	Negative
86	Negative	Negative	Negative
87	Negative	Negative	Negative
88	Negative	Negative	Negative
89	Negative	Negative	Negative
90	Negative	Negative	Negative
91	Negative	Negative	Negative
92	Negative	Negative	Negative
93	Negative	Negative	Negative
94	Negative	Negative	Negative
95	Negative	Negative	Negative
96	Negative	Negative	Negative
97	Negative	Negative	Negative
98	Negative	Negative	Negative
99	Negative	Negative	Negative
100	Negative	Negative	Negative
